# Supplementary material for: Identification of Key Candidate Genes Potentially Associated with Lactation Traits in Dairy Cows Using Weighted Gene Co-Expression Network Analysis
Source: Vet Sci. 2026 Jul 16;13(7):693. doi: 10.3390/vetsci13070693 (PMC13431634; doi:10.3390/vetsci13070693)
Supplement: Supplementary file 1 [file vetsci-13-00693-s001.zip]

Archive with 1 entries (1 files):
- vetsci-4423423-supplementary.pdf
